# Supplementary material for: Fabrication of Superhydrophobic Ti–6Al–4V Surfaces with Single-Scale Micotextures by using Two-Step Laser Irradiation and Silanization
Source: Materials (Basel). 2020 Aug 29;13(17):3816. doi: 10.3390/ma13173816 (PMC7503593; doi:10.3390/ma13173816)
Supplement: Supplementary file 1 [file materials-13-03816-s001.zip]

Archive with 2 entries (1 files):
- materials-882093-SI/
- materials-882093-SI/materials-882093-supplementary.rar
